# Supplementary material for: The burden of COVID-19 in French Guiana: Vaccine-averted deaths, hospitalizations and costs
Source: Vaccine X. 2023 Feb 11;13:100271. doi: 10.1016/j.jvacx.2023.100271 (PMC9918439; doi:10.1016/j.jvacx.2023.100271)
Supplement: Supplementary data 5 [file mmc5.xlsx]

## Sheet: Feuil1
	IFR	NNV Incidence 100 per million	NNV Incidence 150 per million	NNV Incidence 200 per million	NNV Incidence 250 per million	NNV Incidence 300 per million	NNV Incidence 350 per million	NNV Incidence 400 per million
Age [45-54]	0.23	13235.4	8823.59	6617.7	5294.16	4411.8	3781.54	3308.85
Age [55-64]	0.75	4058.85	2705.9	2029.43	1623.54	1352.95	1159.67	1014.71
Age [65-74]	2.5	1217.66	811.771	608.828	487.062	405.885	347.902	304.414
Age [75-84]	8.5	358.134	238.756	179.067	143.254	119.378	102.324	89.5335
Age 85+	28.3	107.567	71.7112	53.7834	43.0267	35.8556	30.7334	26.8917
